# Supplementary material for: Association and linkage mapping to unravel genetic architecture of phenological traits and lateral bearing in Persian walnut (Juglans regia L.)
Source: BMC Genomics. 2020 Mar 4;21:203. doi: 10.1186/s12864-020-6616-y (PMC7057608; doi:10.1186/s12864-020-6616-y)
Supplement: Supplementary file 1 — Additional file 1: Table S1. List of association panel accessions with their origin, breeding level, pedigree when known, and their membership to clusters based on fastSTRUCTURE results for K = 3. [file 12864_2020_6616_MOESM1_ESM.xlsx]

## Sheet: S1 Table - Plant material
S1 Table. List of association panel accessions with their origin, breeding level, pedigree when known, and their membership to clusters based on fastSTRUCTURE results for K=3
Accession Affymetrix® ID	INRA ID	Name	Source country	Source institute/Region, City	Supposed origin	Breeding level	Pedigree	Remarks	fastStructure membership coefficients for K=3 (see figure 3)
									Cluster 1 (purple)	Cluster 2 (blue)	Cluster 3 (green)
a550817-4357013-050119-828_B10.CEL	RA 1100	-	France	Cure of Montrond-les-Bains/Rhône-Alpes	France, Rhône-Alpes	Selection	-	Resistant to the frosts of 1985	0	0.0003	0.9996
a550817-4357013-050119-828_G07.CEL	IR 13-1	-	Iran	Seed and Plant Improvement Institute/Karaj	Iran	Selection	-	-	0.7105	0	0.2895
a550817-4357013-050119-828_G08.CEL	IR 60-3	-	Iran	Seed and Plant Improvement Institute/Karaj	Iran	Selection	-	-	0.7561	0	0.2439
a550817-4357013-050119-828_G11.CEL	IR TA 1-1	-	Iran	Seed and Plant Improvement Institute/Karaj	Iran	Selection	-	-	0.7965	0	0.2035
a550817-4357013-050119-828_H06.CEL	UK 11-4	-	Ukraine	Central Botanical Garden/Kiev	Uzbekistan, Tajikistan, Kyrgyzstan	Selection	-	-	0.7508	0.0113	0.2379
a550817-4357013-050119-828_H07.CEL	UK 6-2	-	Ukraine	Central Botanical Garden/Kiev	Uzbekistan, Tajikistan, Kyrgyzstan	Selection	-	-	0.8396	0	0.1604
a550817-4357013-050119-828_H08.CEL	UK 47-1	-	Ukraine	Central Botanical Garden/Kiev	Uzbekistan, Tajikistan, Kyrgyzstan	Selection	-	-	0.8739	0	0.1261
a550817-4357013-050119-828_H09.CEL	UK 53-3	-	Ukraine	Central Botanical Garden/Kiev	Uzbekistan, Tajikistan, Kyrgyzstan	Selection	-	-	0.8918	0.0001	0.1081
a550817-4357013-050119-828_H10.CEL	UK 107C-D2-2	-	Ukraine	Central Botanical Garden/Kiev	Uzbekistan, Tajikistan, Kyrgyzstan	Selection	-	-	0.6459	0	0.3541
a550817-4357013-050119-829_A03.CEL	UK 47-10	-	Ukraine	Central Botanical Garden/Kiev	Uzbekistan, Tajikistan, Kyrgyzstan	Selection	-	-	0.8577	0	0.1423
a550817-4357013-050119-829_A04.CEL	UK 21-4	-	Ukraine	Central Botanical Garden/Kiev	Uzbekistan, Tajikistan, Kyrgyzstan	Selection	-	-	0.6139	0	0.3861
a550817-4357013-050119-829_A05.CEL	IR 100-2	-	Iran	Seed and Plant Improvement Institute/Karaj	Iran	Selection	-	-	0.7243	0	0.2757
a550817-4357013-050119-829_A06.CEL	IR 60-1	-	Iran	Seed and Plant Improvement Institute/Karaj	Iran	Selection	-	-	0.7635	0.0003	0.2361
a550817-4357013-050119-829_A08.CEL	UK 127AG11	-	Ukraine	Central Botanical Garden/Kiev	Uzbekistan, Tajikistan, Kyrgyzstan	Selection	-	-	0.8799	0.0265	0.0937
a550817-4357013-050119-829_A09.CEL	UK 56-12	-	Ukraine	Central Botanical Garden/Kiev	Uzbekistan, Tajikistan, Kyrgyzstan	Selection	-	-	0.5767	0	0.4233
a550817-4357013-050119-829_A10.CEL	UK 118-23	-	Ukraine	Central Botanical Garden/Kiev	Uzbekistan, Tajikistan, Kyrgyzstan	Selection	-	-	0.5122	0	0.4878
a550817-4357013-050119-829_B01.CEL	UK 41-17	-	Ukraine	Central Botanical Garden/Kiev	Uzbekistan, Tajikistan, Kyrgyzstan	Selection	-	-	0.7055	0	0.2945
a550817-4357013-050119-829_C04.CEL	UK 212AG5	-	Ukraine	Central Botanical Garden/Kiev	Uzbekistan, Tajikistan, Kyrgyzstan	Selection	-	-	0.7378	0.0001	0.2622
a550817-4357013-050119-829_C05.CEL	UK 215AG12	-	Ukraine	Central Botanical Garden/Kiev	Uzbekistan, Tajikistan, Kyrgyzstan	Selection	-	-	0.6348	0	0.3652
a550817-4357013-050119-829_C06.CEL	UK 216AG18	-	Ukraine	Central Botanical Garden/Kiev	Uzbekistan, Tajikistan, Kyrgyzstan	Selection	-	-	0.8053	0	0.1947
a550817-4357013-050119-829_C07.CEL	UK 224-6	-	Ukraine	Central Botanical Garden/Kiev	Uzbekistan, Tajikistan, Kyrgyzstan	Selection	-	-	0.8441	0	0.1559
a550817-4357013-050119-829_C08.CEL	UK 234-5	-	Ukraine	Central Botanical Garden/Kiev	Uzbekistan, Tajikistan, Kyrgyzstan	Selection	-	-	0.585	0	0.415
a550817-4357013-050119-829_C09.CEL	UK 239-10	-	Ukraine	Central Botanical Garden/Kiev	Uzbekistan, Tajikistan, Kyrgyzstan	Selection	-	-	0.5498	0	0.4502
a550817-4357013-050119-829_C10.CEL	IR 21-7	-	Iran	Seed and Plant Improvement Institute/Karaj	Iran	Selection	-	-	0.6983	0.0004	0.3013
a550817-4357013-050119-829_C11.CEL	RA 1041 AF6	-	France	-/Aquitaine	France	Selection	Self-fertilization of RA 1041	-	0.0083	0	0.9917
a550817-4357013-050119-829_G08.CEL	RA 1195	-	France	INRA of Clermont-Ferrand/Auvergne	France	Selection	-	Weeping tree	0.0022	0	0.9978
a550817-4357013-050119-829_G10.CEL	RA 1196	-	France	INRA of Clermont-Ferrand/Auvergne	France	Selection	-	Tree with laciniate leaves	0	0	1
a550817-4357013-050119-829_G12.CEL	RA 1217	-	Switzerland	Engineering school of Changins/Nyon	-	Selection	-	Tree with laciniate leaves	0	0	1
a550817-4357013-050119-829_H01.CEL	RA 1220	-	Switzerland	Engineering school of Changins/Nyon	-	Selection	-	Tree with cluster fruits	0	0.0461	0.9539
a550817-4357013-050119-829_H02.CEL	RA 1219	-	Switzerland	Engineering school of Changins/Nyon	-	Selection	-	Tree with simple leaves	0.0041	0.0002	0.9957
a550817-4357013-050119-829_F07.CEL	RA 1141	‘A 117-15’	Hungary	Kertészeti Kutató Intézet/Budapest	Hungary	Modern	‘Alsószentiváni 117’ × ‘Pedro’	-	0.1446	0.3445	0.5109
a550817-4357013-050119-829_D12.CEL	RA 0488	‘Adams 10’	U.S.A.	Horticulture Department/Oregon	China	Selection	Open-pollination of Manregian walnut	-	0.4584	0.5416	0
a550817-4357013-050119-828_D02.CEL	RA 0399	‘Allemagne 139’ ('Geisenheim 139')	Germany	Staatliche Lehr-und Versuchsanstalt für Wein-und Obstbau/Weinsberg	Germany	Selection	-	-	0.0308	0.0573	0.9118
a550817-4357013-050119-828_D08.CEL	RA 0298	‘Amigo’	U.S.A.	University of California/Davis	U.S.A.	Modern	‘Sharkey’ × ‘Marchetti’	Pollinator	0.1909	0.4179	0.3912
a550817-4357013-050119-829_G04.CEL	RA 1135	‘AS 1’	Spain	IRTA Mas de Bover/Catalonia	Chile	Selection	-	-	0	0.2175	0.7825
a550817-4357013-050119-828_D04.CEL	RA 0982	‘Ashley’	U.S.A.	Stucke Nursery Co, Gridley/California	U.S.A., California	Selection	Said to be indentical to 'Payne'	-	0	0.5132	0.4868
a550817-4357013-050119-828_H03.CEL	RA 1176	‘Bijou’	France	Nursery of Domaine de Lalanne/Aquitaine	France, Rhône-Alpes	Landrace	-	-	0	0.3004	0.6996
a550817-4357013-050119-829_E11.CEL	RA 0065	‘Candelou’	France	-/Aquitaine	France, Midi-Pyrénées	Landrace	-	-	0	0.0001	0.9999
a550817-4357013-050119-829_G01.CEL	RA 0381	‘Carmelo’	U.S.A.	Sierra Gold Nursery, Yuba/California	U.S.A., California	Selection	Open-pollination of ‘Payne’	-	0	0.2149	0.7851
a550817-4357013-050119-828_B04.CEL	RA 0370	‘Chaberte’	France	-/Rhône-Alpes	France, Rhône-Alpes	Landrace	-	-	0	0	1
a550817-4357013-050119-828_D11.CEL	RA 1036	‘Chandler’	U.S.A.	University of California/Davis	U.S.A.	Modern	‘Pedro’ × [‘Sharkey’ × ‘Marchetti’]	-	0	1	0
a550817-4357013-050119-829_D07.CEL	RA 0493	‘Chase C7’	U.S.A.	Horticulture Department/Oregon	China	Selection	Open-pollination of Manregian walnut	-	0.4355	0.5645	0
a550817-4357013-050119-828_B11.CEL	RA 0223	‘Cheinovo’ ('Sheinovo', 'Sheynovo')	Bulgaria	Academy of Agricultural Sciences/Sofia	Bulgaria	Landrace	-	-	0.6873	0	0.3127
a550817-4357013-050119-828_D05.CEL	RA 0430	‘Chico’	U.S.A.	Sierra Gold Nursery, Yuba/California	U.S.A.	Modern	‘Sharkey’ × ‘Marchetti’	-	0.1044	0.516	0.3797
a550817-4357013-050119-828_D10.CEL	RA 1060	‘Cisco’	U.S.A.	University of California/Davis	U.S.A.	Modern	‘Meylan’ × ‘Pedro’	-	0	0.6043	0.3957
a550817-4357013-050119-828_B12.CEL	RA 0095	‘Corne’	France	-/Midi-Pyrénées	France, Aquitaine	Landrace	-	-	0	0	1
a550817-4357013-050119-829_D09.CEL	RA 0968	‘Culplat’	France	-/Aquitaine	France, Aquitaine	Landrace	-	-	0	0	1
a550817-4357013-050119-829_B09.CEL	RA 1207	‘Del Carril’	Spain	IRTA Mas de Bover/Catalonia	Spain, Murcia	Landrace	-	-	0	0.0002	0.9998
a550817-4357013-050119-829_F10.CEL	RA 1106	‘EAA 6’	Greece	Agricultural Research Station of Vardates/Sterea	Greece, Central Greece	Selection	-	-	0.8796	0.1204	0
a550817-4357013-050119-829_G03.CEL	RA 1126	‘Early Ehrhardt’	U.S.A.	University of California/Davis	U.S.A.	Selection	Open-pollination or budsport of ‘Ehrhardt’	Very low winter chill requirement	0	0.1921	0.8079
a550817-4357013-050119-828_A04.CEL	H 103-12	‘Feradam’	France	Fruit and Vine Research Station/Bordeaux	France	Modern	‘Adams 10’ × ‘Chandler’	-	0.1996	0.8004	0
a550817-4357013-050119-828_H01.CEL	H 108-4	‘Ferbel’	France	Fruit and Vine Research Station/Bordeaux	France	Modern	‘Chandler’ × ‘Lara®’	-	0	1	0
a550817-4357013-050119-828_A03.CEL	H 102-3	‘Ferjean’	France	Fruit and Vine Research Station/Bordeaux	France	Modern	‘Grosvert’ × ‘Lara®’	-	0	0.5569	0.4431
a550817-4357013-050119-828_A06.CEL	H 94-11	‘Fernette’	France	Fruit and Vine Research Station/Bordeaux	France	Modern	‘Franquette’ × ‘Lara®’	-	0	1	0
a550817-4357013-050119-828_A02.CEL	H 94-12	‘Fernor’	France	Fruit and Vine Research Station/Bordeaux	France	Modern	‘Franquette’ × ‘Lara®’	-	0	1	0
a550817-4357013-050119-828_H02.CEL	H 100-30	‘Ferouette’	France	Fruit and Vine Research Station/Bordeaux	France	Modern	‘Franquette’ × ‘Howard’	-	0	0.813	0.187
a550817-4357013-050119-828_H04.CEL	H 106-28	‘Fertignac’	France	Fruit and Vine Research Station/Bordeaux	France	Modern	‘Ronde de Montignac’ × ‘Chandler’	-	0	0.4896	0.5104
a550817-4357013-050119-829_D04.CEL	RA 1229	‘Forde’	U.S.A.	University of California/Davis	U.S.A.	Modern	UC 61-25 × ‘Chico’	-	0.1179	0.7521	0.13
a550817-4357013-050119-828_B01.CEL	RA 0311	‘Franquette’	France	Nursery of Domaine de Lalanne/Aquitaine	France, Rhône-Alpes	Landrace	-	-	0	0.5966	0.4034
a550817-4357013-050119-828_D06.CEL	RA 0468	‘Geisenheim 286’	Germany	-/Geisenheim	Germany	Selection	-	-	0	0.0119	0.988
a550817-4357013-050119-829_G05.CEL	RA 1050	‘Germisara’	Romania	Experimental Station of Geoagiu/-	Romania	Selection	-	-	0.5359	0	0.4641
a550817-4357013-050119-829_D03.CEL	RA 1228	‘Gillet’	U.S.A.	University of California/Davis	U.S.A.	Modern	[‘Chandler’ × UC 61-25] × ‘Chico’	-	0.0694	0.8253	0.1053
a550817-4357013-050119-829_G07.CEL	RA 1101	‘Gran Jefe’	Spain	Instituto Nacional de Investigación y Tecnología Agraria y Alimentaria/ La Alberca	Spain, Murcia	Landrace	-	-	0	0	1
a550817-4357013-050119-828_B07.CEL	RA 0059	‘Grandjean’	France	-/Aquitaine	France, Aquitaine	Landrace	-	-	0	0	1
a550817-4357013-050119-829_D11.CEL	RA 0289	‘Grosjean’	France	-/Midi-Pyrénées	France, Midi-Pyrénées	Landrace	-	-	0	0	1
a550817-4357013-050119-828_D03.CEL	RA 0118	‘Grosvert’	France	-/Aquitaine	France, Aquitaine	Landrace	-	-	0	0	1
a550817-4357013-050119-828_D07.CEL	RA 0439	‘Hartley’	U.S.A.	University of California/Davis	U.S.A.	Modern	‘Franquette’ × ‘Mayette’	-	0	0.5988	0.4012
a550817-4357013-050119-829_E02.CEL	RA 1037	‘Howard’	U.S.A.	University of California/Davis	U.S.A.	Modern	‘Pedro’ × [‘Sharkey’ × ‘Marchetti’]	-	0.0252	0.8383	0.1365
a550817-4357013-050119-828_B09.CEL	RA 1098	‘Howe’	U.S.A.	University of California/Davis	U.S.A., Oregon	Selection	Chance seedling	-	0	0.2556	0.7444
a550817-4357013-050119-829_A07.CEL	H 110-34	Hybrid INRA	France	Fruit and Vine Research Station/Bordeaux	France	Modern	‘Fernette’ × ‘Serr’	-	0	0.8611	0.1389
a550817-4357013-050119-829_A11.CEL	H 109-3	Hybrid INRA	France	Fruit and Vine Research Station/Bordeaux	France	Modern	H 92-28 × ‘Chandler’	-	0	1	0
a550817-4357013-050119-829_A12.CEL	H 118-13	Hybrid INRA	France	Fruit and Vine Research Station/Bordeaux	France	Modern	‘Fernor’ × ‘Chandler’	-	0	0.5038	0.4962
a550817-4357013-050119-829_C03.CEL	H 117-12	Hybrid INRA	France	Fruit and Vine Research Station/Bordeaux	France	Modern	‘Fernor’ × H 101-2	-	0	0.8056	0.1944
a550817-4357013-050119-829_D01.CEL	H 122-22	Hybrid INRA	France	Fruit and Vine Research Station/Bordeaux	France	Modern	‘Fernor’ × UK 41-17	-	0.2406	0.7594	0
a550817-4357013-050119-829_D02.CEL	H 122-33	Hybrid INRA	France	Fruit and Vine Research Station/Bordeaux	France	Modern	‘Fernor’ × UK 41-17	-	0.3488	0.5144	0.1368
a550817-4357013-050119-829_G11.CEL	H 102-15	Hybrid INRA	France	Fruit and Vine Research Station/Bordeaux	France	Modern	‘Grosvert’ × ‘Lara®’	-	0.3609	0.5347	0.1043
a550817-4357013-050119-827_A04.CEL	H 107-23	Hybrid INRA	France	Fruit and Vine Research Station/Bordeaux	France	Modern	‘Lara®’ x ‘Chandler’	-	0	1	0
a550817-4357013-050119-827_A05.CEL	H 107-65	Hybrid INRA	France	Fruit and Vine Research Station/Bordeaux	France	Modern	‘Lara®’ x ‘Chandler’	-	0	1	0
a550817-4357013-050119-829_H03.CEL	H 108-40	Hybrid INRA	France	Fruit and Vine Research Station/Bordeaux	France	Modern	‘Chandler’ x ‘Lara®’	-	0	1	0
a550817-4357013-050119-829_H04.CEL	H 110-41	Hybrid INRA	France	Fruit and Vine Research Station/Bordeaux	France	Modern	‘Fernette’ x ‘Serr’	-	0	1	0
a550817-4357013-050119-829_H05.CEL	H 110-66	Hybrid INRA	France	Fruit and Vine Research Station/Bordeaux	France	Modern	‘Fernette’ x ‘Serr’	-	0.1546	0.756	0.0894
a550817-4357013-050119-827_A06.CEL	H 113-01	Hybrid INRA	France	Fruit and Vine Research Station/Bordeaux	France	Modern	‘Fernette’ x ‘Chandler’	-	0.1976	0.7411	0.0614
a550817-4357013-050119-827_A07.CEL	H 113-04	Hybrid INRA	France	Fruit and Vine Research Station/Bordeaux	France	Modern	‘Fernette’ x ‘Chandler’	-	0.2204	0.7173	0.0622
a550817-4357013-050119-829_H06.CEL	H 113-07	Hybrid INRA	France	Fruit and Vine Research Station/Bordeaux	France	Modern	‘Fernette x ‘Chandler	-	0.2644	0.7356	0
a550817-4357013-050119-827_A08.CEL	H 113-20	Hybrid INRA	France	Fruit and Vine Research Station/Bordeaux	France	Modern	‘Fernette’ x ‘Chandler’	-	0.4633	0.5367	0
a550817-4357013-050119-829_H07.CEL	H 113-21	Hybrid INRA	France	Fruit and Vine Research Station/Bordeaux	France	Modern	‘Fernette’ x ‘Chandler’	-	0.4641	0.5359	0
a550817-4357013-050119-827_A09.CEL	H 118-03	Hybrid INRA	France	Fruit and Vine Research Station/Bordeaux	France	Modern	‘Fernor’ x ‘Chandler’	-	0.4793	0.5207	0
a550817-4357013-050119-829_H08.CEL	H 118-14	Hybrid INRA	France	Fruit and Vine Research Station/Bordeaux	France	Modern	‘Fernor’ x ‘Chandler’	-	0	0.9518	0.0482
a550817-4357013-050119-829_H09.CEL	H 129-11	Hybrid INRA	France	Fruit and Vine Research Station/Bordeaux	France	Modern	‘Fernor’ x ‘Serr’	-	0	1	0
a550817-4357013-050119-829_H10.CEL	H 129-19	Hybrid INRA	France	Fruit and Vine Research Station/Bordeaux	France	Modern	‘Fernor’ x ‘Serr’	-	0	1	0
a550817-4357013-050119-829_H11.CEL	H 131-08	Hybrid INRA	France	Fruit and Vine Research Station/Bordeaux	France	Modern	‘Fernor’ x ‘Shinrei’	-	0	0.7125	0.2875
a550817-4357013-050119-829_H12.CEL	H 131-42	Hybrid INRA	France	Fruit and Vine Research Station/Bordeaux	France	Modern	‘Fernor’ x ‘Shinrei’	-	0	1	0
a550817-4357013-050119-827_A10.CEL	H 131-61	Hybrid INRA	France	Fruit and Vine Research Station/Bordeaux	France	Modern	‘Fernor x ‘Shinrei	-	0	1	0
a550817-4357013-050119-827_A02.CEL	H 131-71	Hybrid INRA	France	Fruit and Vine Research Station/Bordeaux	France	Modern	‘Fernor’ x ‘Shinrei’	-	0	1	0
a550817-4357013-050119-827_A03.CEL	H 99-108	Hybrid INRA	France	Fruit and Vine Research Station/Bordeaux	France	Modern	‘Franquette’ x ‘Chandler’	-	0	1	0
a550817-4357013-050119-827_A11.CEL	HP 39	Hybrid INRA	France	Fruit and Vine Research Station/Bordeaux	France	Modern	-	-	0.4231	0.5769	0
a550817-4357013-050119-829_F05.CEL	RA 1074	‘Izvor 10’	Bulgaria	Fruit Growing Institute/Plovdiv	Bulgaria	Landrace	-	-	0.5213	0	0.4787
a550817-4357013-050119-828_H12.CEL	RA 1190	‘Jin Long 1	China	Chinese Academy of Forestry/Beijing	China	Selection	-	-	1	0	0
a550817-4357013-050119-829_F06.CEL	RA 1117	‘Kasni Rodni’	Serbia	University of Novi Sad/Serbia	Serbia	Selection	-	-	0	0.2705	0.7295
a550817-4357013-050119-828_F02.CEL	RA 1031	‘Kfar Hanania’	Israel	Newe Ya'ar Research Center/-	Israel	Selection	-	-	0.274	0.2983	0.4277
a550817-4357013-050119-829_D06.CEL	RA 0102-3	‘Lalande’	France	-/Midi-Pyrénées	France, Aquitaine	Landrace	-	-	0	0	1
a550817-4357013-050119-828_A05.CEL	RA 0480	‘Lara®’	France	-/Aquitaine	U.S.A.	Selection	['Hartley' × 'Payne'] × ['PI 18256' × 'Conway Mayette']	-	0.0094	0.9906	0
a550817-4357013-050119-829_E03.CEL	RA 0967	‘Le Bordelais’	France	-/Aquitaine	France, Aquitaine	Landrace	-	-	0	0	1
a550817-4357013-050119-828_F01.CEL	RG 2	‘Liba’	France	Fruit and Vegetable Interprofessional Technical Centre/Prigonrieux	France	Selection	-	Rootstock	0	0.0001	0.9999
a550817-4357013-050119-828_C05.CEL	RA 0391	‘Lieb Mayette’ ('Leib Mayette')	France	-/Aquitaine	U.S.A.	Selection	-	-	0	0.505	0.495
a550817-4357013-050119-828_A08.CEL	RA 0248	‘Lozeronne’	France	-/Rhône-Alpes	France, Rhône-Alpes	Selection	-	Rootstock	0	0	1
a550817-4357013-050119-829_A02.CEL	RA 1187	‘Lu Guang’	China	Chinese Academy of Forestry/Beijing	China	Selection	-	-	1	0	0
a550817-4357013-050119-828_A07.CEL	RA 0611	‘Lub’	France	-/Rhône-Alpes	France	Selection	-	-	0	0	1
a550817-4357013-050119-828_D09.CEL	RA 0097	‘Marbot’	France	-/Aquitaine	France, Aquitaine	Landrace	-	-	0	0	1
a550817-4357013-050119-829_F08.CEL	RA 1103	‘Marchetti’	U.S.A.	University of California/Davis	U.S.A.	Selection	Maybe ‘Eureka’ × ‘Payne’	-	0	0.3618	0.6382
a550817-4357013-050119-829_F09.CEL	RA 1065	‘Maribor’	Slovenia	Zavod Za Sadjarstvo/Maribor	Slovenia	Selection	-	-	0	0.2168	0.7832
a550817-4357013-050119-828_B02.CEL	RA 0058	‘Mayette’	France	-/Aquitaine	France, Rhône-Alpes	Landrace	-	-	0	0.5471	0.4529
a550817-4357013-050119-829_B02.CEL	RA 1197	MB CO 45	Spain	IRTA Mas de Bover/Catalonia	Spain, Galicia	Selection	-	-	0	0	1
a550817-4357013-050119-829_B03.CEL	RA 1198	MB LU 21	Spain	IRTA Mas de Bover/Catalonia	Spain, Galicia	Selection	-	-	0	0	1
a550817-4357013-050119-829_B04.CEL	RA 1199	MB PO 2	Spain	IRTA Mas de Bover/Catalonia	Spain, Galicia	Selection	-	-	0	0	1
a550817-4357013-050119-829_B05.CEL	RA 1200	MB PO 3	Spain	IRTA Mas de Bover/Catalonia	Spain, Galicia	Selection	-	-	0	0	1
a550817-4357013-050119-829_B07.CEL	RA 1203	MBT 159	Spain	IRTA Mas de Bover/Catalonia	Spain, Catalonia	Selection	-	-	0	0	1
a550817-4357013-050119-829_B08.CEL	RA 1205	MBT 231	Spain	IRTA Mas de Bover/Catalonia	Spain, Catalonia	Selection	-	-	0	0	1
a550817-4357013-050119-829_B06.CEL	RA 1202	MBT 40	Spain	IRTA Mas de Bover/Catalonia	Spain, Catalonia	Selection	-	-	0	0.0072	0.9928
a550817-4357013-050119-828_A11.CEL	RA 1019	‘Meylannaise’	France	-/Aquitaine	France, Rhône-Alpes	Landrace	-	-	0	0.4342	0.5658
a550817-4357013-050119-828_C08.CEL	RA 0953	‘Midland’	U.S.A.	University of California/Davis	U.S.A.	Modern	‘Franquette’ × ‘Payne’	-	0	0.4882	0.5118
a550817-4357013-050119-829_E07.CEL	RA 0498	‘Milotai n°10’	Hungary	Kertészeti Kutató Intézet/Budapest	Hungary	Selection	-	-	0.3255	0	0.6745
a550817-4357013-050119-828_G10.CEL	RA 1168	‘Mire’	Slovenia	University of Ljubljana/Slovenia	Slovenia	Selection	-	-	0.0761	0	0.9239
a550817-4357013-050119-828_C07.CEL	RA 0489	‘Moyer’	U.S.A.	Horticulture Department/Oregon	U.S.A., Oregon	Selection	Chance seedling	-	0	0.421	0.579
a550817-4357013-050119-828_D01.CEL	RA 0394	‘Northdown Clawnut 252’	France	-/Pays-de-la-Loire	England, Northdown	Selection	-	-	0.0098	0.0235	0.9667
a550817-4357013-050119-828_A09.CEL	RA 0216	‘Parisienne’	France	-/Aquitaine	France, Rhône-Alpes	Landrace	-	-	0	0.2844	0.7156
a550817-4357013-050119-828_C02.CEL	RA 0385	‘Payne’	U.S.A.	Sierra Gold Nursery, Yuba/California	U.S.A., California	Selection	French cultivar × Chinese seedling	-	0	0.513	0.487
a550817-4357013-050119-828_C01.CEL	RA 1038	‘Pedro’	U.S.A.	University of California/Davis	U.S.A.	Modern	‘Conway Mayette’ × ‘Payne’	-	0	0.7901	0.2099
a550817-4357013-050119-829_E09.CEL	RA 1023	PI 14 23 23	U.S.A.	Chico Tree Improvement Center/California	Poland, Lublin	Selection	-	-	0.3221	0	0.6779
a550817-4357013-050119-829_G06.CEL	RA 1104	PI 15 95 68	U.S.A.	University of California/Davis	Afghanistan	Selection	Open-pollination of PI 12 74 60 (Afghanistan)	-	0.9869	0.0131	0
a550817-4357013-050119-829_E10.CEL	RA 1014	PI 2 657 12	U.S.A.	Chico Tree Improvement Center/California	Russia, Sochi	Selection	-	-	0.9584	0.0188	0.0229
a550817-4357013-050119-829_F04.CEL	RA 0976	‘Plovdivski’	Bulgaria	Fruit Growing Institute/Plovdiv	Bulgaria	Landrace	-	-	0.5388	0	0.4612
a550817-4357013-050119-829_C01.CEL	RA 1215	Pourpre Hollande	Netherlands	-/'s-Heer Abtskerke	-	Selection	-	Tree with purple leaves	0	0	1
a550817-4357013-050119-828_B06.CEL	RA 0061	‘Quenouille’ ('Moussine')	France	-/Aquitaine	France, Aquitaine	Landrace	-	-	0	0	1
a550817-4357013-050119-829_F01.CEL	RA 1090	‘Rego’	Portugal	Instituto Nacional de lnvestigação Agraria/Alcobaça	Portugal	Selection	-	-	0	0	1
a550817-4357013-050119-829_G02.CEL	RA 1221	‘Robert Livermore’	U.S.A.	University of California, Office of Technology Transfer/Oakland	U.S.A.	Modern	‘Howard’ × ‘Rouge de la Réole’	Red walnut	0.0001	0.3879	0.612
a550817-4357013-050119-829_F02.CEL	RA 0367-2	‘Romaine’	France	-/Rhône-Alpes	France, Rhône-Alpes	Landrace	-	-	0	0.3881	0.6119
a550817-4357013-050119-828_A12.CEL	RA 0038	‘Ronde de Montignac’	France	-/Aquitaine	France, Aquitaine	Landrace	-	Pollinator	0	0	1
a550817-4357013-050119-828_H11.CEL	RA 1182	‘Rosée de Montmorin’	France	INRA of Bormes les Mimosas/Provence-Alpes-Côte d'Azur	France, Provence-Alpes-Côte d'Azur	Landrace	-	-	0	0.2089	0.7911
a550817-4357013-050119-829_E12.CEL	RA 1041	‘Rouge de la Donau’ ('Rote Donaunuss', 'Geisenheim 1239')	Switzerland	-/Reussbühl	Austria	Landrace	-	Red walnut	0.0184	0	0.9816
a550817-4357013-050119-829_E05.CEL	RA 1088	‘Rouge de la Réole’	France	-/Aquitaine	France, Aquitaine	Landrace	-	Red walnut	0	0	1
a550817-4357013-050119-829_E06.CEL	RA 1089	‘Rouge de Laquenexy’ ('Geisenheim 509')	France	-/Lorraine	France, Moselle	Landrace	-	Red walnut	0.0002	0	0.9998
a550817-4357013-050119-829_B11.CEL	RA 1209	S 1 A Diane	Greece	Agricultural Research Station of Vardates/Sterea	Greece, Crete	Selection	-	-	0.2972	0	0.7028
a550817-4357013-050119-829_B10.CEL	RA 1208	S 28 A Achille	Greece	Agricultural Research Station of Vardates/Sterea	Greece, Central Greece	Selection	-	-	0.4781	0	0.5219
a550817-4357013-050119-829_C02.CEL	RA 1213	S 34 B Pyrrus	Greece	Agricultural Research Station of Vardates/Sterea	Macedonia	Selection	-	-	0.3342	0	0.6658
a550817-4357013-050119-829_B12.CEL	RA 1210	S 4 B Thétis	Greece	Agricultural Research Station of Vardates/Sterea	Greece, Crete	Selection	-	-	0.4591	0.2944	0.2465
a550817-4357013-050119-828_B05.CEL	RA 0147	‘Saint Jean’	France	-/Aquitaine	France, Aquitaine	Landrace	-	-	0	0	1
a550817-4357013-050119-828_A10.CEL	RA 0179	‘Saint Jean’	France	-/Aquitaine	France, Aquitaine	Landrace	-	-	0	0	1
a550817-4357013-050119-828_B03.CEL	RA 0117	‘Saint Martial’	France	-/Aquitaine	France, Aquitaine	Landrace	-	-	0	0	1
a550817-4357013-050119-829_G09.CEL	RA 0828	Semence comité Dordogne	France	-/Aquitaine	France, Aquitaine	Selection	-	-	0	0	1
a550817-4357013-050119-828_C09.CEL	RA 0499	‘Serr’	U.S.A.	University of California/Davis	U.S.A.	Modern	‘Payne’ × PI 15 95 68 (Afghanistan)	-	0.4596	0.4758	0.0646
a550817-4357013-050119-829_D05.CEL	RA 1230	‘Sexton’	U.S.A.	University of California/Davis	U.S.A.	Modern	‘Chandler’ × UC 85-8 (China)	-	0.4584	0.5415	0
a550817-4357013-050119-829_E01.CEL	RA 1032	‘Shinrei’	Japan	Faculty of Science, Shinshu/Nagano	Japan	Landrace	-	-	0.8795	0.1205	0
a550817-4357013-050119-828_C04.CEL	RA 0948	‘Sibisel 39’	Romania	Institutul de Cercetare/Piteşti - Mărăcineni	Romania	Selection	-	-	0.5054	0	0.4946
a550817-4357013-050119-829_F12.CEL	RA 0409	‘Sibisel 44’	Romania	Statiunea de Cercetare/Banaesa-Bucuresti	Romania	Selection	-	-	0.5754	0	0.4246
a550817-4357013-050119-828_B08.CEL	RA 0137	‘Solèze’	France	-/Aquitaine	France, Aquitaine	Landrace	-	-	0	0	1
a550817-4357013-050119-829_E08.CEL	RA 1029	‘Sopore’	India	-/Kashmir	India, Kashmir	Selection	-	-	0.8889	0.0088	0.1023
a550817-4357013-050119-829_F03.CEL	RA 0962	Souvenir du congrès	France	-/Aquitaine	France, Aquitaine	Selection	-	-	0	0.3045	0.6955
a550817-4357013-050119-828_C06.CEL	RA 0491	‘Spurgeon’	U.S.A.	Horticulture Department/Oregon	U.S.A., Washington	Selection	Maybe open-pollination of 'Franquette'	-	0	0.2518	0.7482
a550817-4357013-050119-828_C10.CEL	RA 0447	‘Tehama’	U.S.A.	Stucke Nursery Co, Gridley/California	U.S.A.	Modern	‘Waterloo’ × ‘Payne’	-	0	0.3149	0.6851
a550817-4357013-050119-828_C03.CEL	RA 0472	‘Trinta’	U.S.A.	Sierra Gold Nursery, Yuba/California	U.S.A., California	Selection	Open-pollination of ‘Waterloo’	-	0	0.329	0.671
a550817-4357013-050119-829_E04.CEL	RA 1099	‘Tulare’	U.S.A.	University of California/Davis	U.S.A.	Modern	‘Tehama’ × ‘Serr’	-	0.2675	0.3499	0.3826
a550817-4357013-050119-828_G09.CEL	RA 1161	UC77012	U.S.A.	University of California/Davis	U.S.A.	Selection	-	-	0.0361	0.7382	0.2257
a550817-4357013-050119-829_D10.CEL	RA 0119	‘Verdelet’	France	-/Aquitaine	France, Aquitaine	Landrace	Maybe open-pollination of 'Grandjean'	-	0	0	1
a550817-4357013-050119-828_C11.CEL	RA 0428	‘Vina’	U.S.A.	Sierra Gold Nursery, Yuba/California	U.S.A.	Modern	‘Franquette’ × ‘Payne’	-	0	0.657	0.343
a550817-4357013-050119-828_H05.CEL	RA 1175	‘VL25B’	Romania	Fruit Growing Research Station/Vâlcea	Romania	Selection	-	-	0.5406	0	0.4594
a550817-4357013-050119-828_G12.CEL	RA 1174	‘VL4B’	Romania	Fruit Growing Research Station/Vâlcea	Romania	Selection	-	-	0.5393	0	0.4607
a550817-4357013-050119-828_C12.CEL	RA 0386	‘Waterloo’	U.S.A.	Sierra Gold Nursery, Yuba/California	U.S.A., California	Selection	Open-pollination of ‘Eureka’	-	0	0.2911	0.7089
a550817-4357013-050119-829_D08.CEL	RA 0492	‘Wepster W2’	U.S.A.	Horticulture Department/Oregon	China	Selection	Open-pollination of Manregian walnut	-	0.5188	0.4769	0.0043
a550817-4357013-050119-829_F11.CEL	RA 1166	‘Z 53’	Iran	Seed and Plant Improvement Institute/Karaj	Iran, Zabad	Selection	-	-	0.7111	0.0036	0.2853
