# Supplementary material for: Association and linkage mapping to unravel genetic architecture of phenological traits and lateral bearing in Persian walnut (Juglans regia L.)
Source: BMC Genomics. 2020 Mar 4;21:203. doi: 10.1186/s12864-020-6616-y (PMC7057608; doi:10.1186/s12864-020-6616-y)
Supplement: Supplementary file 2 — Additional file 2: Table S2. Number of principal components required for bearing habit trait using Bayesian Information Criterion. [file 12864_2020_6616_MOESM2_ESM.xlsx]

## Sheet: S2 Table - PCs bearing habit
S2 Table. Number of principal components required for bearing habit trait using Bayesian Information Criterion
Number of PCs	BICa (larger is better)	Log Likelihood Function Value
0	-288.025	-280.54
1	-290.084	-280.103
2	-289.509	-277.033
3	-289.976	-275.005
4	-292.284	-274.818
5	-291.796	-271.834
6	-293.067	-270.61
7	-295.597	-270.644
8	-290.996	-263.549
9	-292.696	-262.753
10	-289.777	-257.339
a Bayesian Information Criterion
