# Supplementary material for: Association and linkage mapping to unravel genetic architecture of phenological traits and lateral bearing in Persian walnut (Juglans regia L.)
Source: BMC Genomics. 2020 Mar 4;21:203. doi: 10.1186/s12864-020-6616-y (PMC7057608; doi:10.1186/s12864-020-6616-y)
Supplement: Supplementary file 3 — Additional file 3: Table S3. ‘Franquette’ and ‘UK 6–2’ parental maps for QTL detection. [file 12864_2020_6616_MOESM3_ESM.xlsx]

## Sheet: S3 Table - Parental maps QTL
S3 Table. 'Franquette' and 'UK 6-2' parental maps for QTL detection
	Linkage group	Number of markers	Map length (cM)	Higher gap (cM)
'Franquette' map	F1	52	67.88	4.002
	F2	57	66.55	4.002
	F3	54	57.22	2.632
	F4	62	67.6	2.632
	F5	25	39.31	4.002
	F6	38	61.78	5.411
	F7	49	62.62	4.003
	F8	67	93.1	5.411
	F9	49	57.43	4.002
	F10	59	72.15	6.86
	F11	66	66.31	2.588
	F12	56	65.07	2.632
	F13	69	79.71	4.002
	F14	51	61.43	5.411
	F15	60	59.88	2.632
	F16	35	36.58	4.003
	Total	849	1,014.61
'UK 6-2' map	U1	96	91.018	2.632
	U2	65	90.566	9.897
	U3	89	105.4	2.633
	U4	60	75.398	2.632
	U5	66	77.049	4.002
	U6	81	101.795	4.002
	U7	101	119.641	2.633
	U8	71	97.895	4.003
	U9	53	58.574	2.632
	U10	61	80.766	2.633
	U11	45	48.193	2.632
	U12	79	100.213	2.633
	U13	44	55.951	2.633
	U14	53	82.859	6.86
	U15	51	73.15	4.002
	U16	73	87.226	2.633
	Total	1,088	1,345.69
