# Supplementary material for: Association and linkage mapping to unravel genetic architecture of phenological traits and lateral bearing in Persian walnut (Juglans regia L.)
Source: BMC Genomics. 2020 Mar 4;21:203. doi: 10.1186/s12864-020-6616-y (PMC7057608; doi:10.1186/s12864-020-6616-y)
Supplement: Supplementary file 4 — Additional file 4: Table S4. Genotyping results of SNP AX-171179714 by KASP. [file 12864_2020_6616_MOESM4_ESM.xlsx]

## Sheet: S4 Table - KASP results
S4 Table. Genotyping results of SNP AX-171179714 by KASP
Accession from the Walnut Improvement Program of UCDavis	Leafing date (Julian days)	KASP genotyping	Plate well
Plate 4837447
85-023-2_Earliest	72.4211	C/C	A01
006_Early_Ehrhardt	65.8824	C/A	B01
74-259_Late-Late	127.385	C/A	C01
85-008_Xinjiang_6	73.25	C/C	D01
051_Placentia	72.5652	C/A	E01
07-063-20	72.6667	C/C	F01
07-051-66	73	C/A	G01
09-014-9	74.5	C/C	H01
91-044-3_Aksu_611	73.5714	C/C	A02
09-012-13	74	C/A	B02
05-001-402	74.5	C/A	C02
05-001-384	72.2	C/C	D02
05-001-434	74.125	C/A	E02
06-026-29	107.75	A/A	F02
09-019-27	73.6667	C/C	G02
09-019-54	73	C/C	H02
09-019-69	73.6667	C/C	A03
09-019-72	72.5	C/C	B03
09-025-63	72.5	C/A	C03
09-025-142	74.3333	C/C	D03
09-025-117	74	C/C	E03
09-025-44	72.5	C/C	F03
09-025-123	72.75	C/C	G03
09-025-51	74.25	C/A	H03
09-025-32	71	C/C	A04
09-025-21	72.75	C/C	B04
09-025-10	74.6667	C/C	C04
09-025-23	74.5	C/C	D04
09-025-94	73.6667	C/C	E04
10-002-5	74	C/C	F04
10-002-4	73.3333	C/C	G04
10-007-14	69	C/A	H04
10-008-76	73.3333	C/C	A05
10-011-22	73	C/C	B05
10-032-3	107	A/A	C05
10-032-5	110	A/A	D05
10-032-7	110	A/A	E05
10-026-1	73.5	C/C	F05
10-024-41	69.3333	C/C	G05
10-031-39	112	A/A	H05
10-032-11	111	A/A	A06
10-031-14	107	A/A	B06
10-024-6	72.3333	C/A	C06
10-031-15	107	A/A	D06
10-031-27	107	A/A	E06
10-032-16	108	A/A	F06
10-032-44	106	A/A	G06
10-032-26	108	A/A	H06
Controls from the INRA's Walnut Germplasm Collection
Accession Affymetrix® ID	Budbreak date	KASP genotyping	Plate well
a550817-4357013-050119-828_A10.CEL	110	A/A	A07
a550817-4357013-050119-828_A12.CEL	113	A/A	B07
a550817-4357013-050119-828_B03.CEL	110.5	A/A	C07
a550817-4357013-050119-828_B05.CEL	115	A/A	D07
a550817-4357013-050119-828_C02.CEL	72	C/A	E07
a550817-4357013-050119-828_C09.CEL	73.5	C/A	F07
a550817-4357013-050119-828_D04.CEL	72.5	C/A	G07
NTC	-	NTC	H07
Plate 4837448
10-032-45	108	A/A	A01
10-032-39	107	A/A	B01
10-032-21	107	A/A	C01
10-032-29	108	A/A	D01
10-032-30	106	A/A	E01
10-032-41	106	A/A	F01
10-032-31	106	A/A	G01
10-032-33	107	A/A	H01
10-032-43	116	A/A	A02
11-011-18	74	C/C	B02
11-021-4	73	A/A	C02
11-023-20	71	C/A	D02
11-011-19	71.5	C/A	E02
11-011-22	70	C/C	F02
11-027-9	73.5	C/A	G02
11-027-10	72	C/C	H02
11-030-13	69	C/A	A03
11-029-10	66	C/C	B03
11-030-22	71.5	C/A	C03
11-032-15	72	C/C	D03
11-034-3	69	C/C	E03
12-002-22	106	A/A	F03
12-002-24	106	A/A	G03
12-013-21	108	A/A	H03
12-028-17	108	A/A	A04
12-033-9	107	C/A	B04
12-028-12	109	A/A	C04
12-033-43	156	C/A	D04
12-034-1	133	A/A	E04
12-034-2	121	A/A	F04
12-051-10	116	?	G04
13-032-129	74	C/A	H04
13-069-9	106	C/A	A05
13-026-5	109	A/A	B05
13-022-17	112	A/A	C05
13-022-3	106	A/A	D05
13-022-11	109	A/A	E05
13-024-27	112	A/A	F05
13-018-7	114	A/A	G05
13-019-23	109	A/A	H05
13-018-21	111	A/A	A06
13-018-22	110	A/A	B06
13-017-27	108	A/A	C06
13-017-28	106	A/A	D06
13-021-36	112	A/A	E06
13-017-5	106	A/A	F06
13-017-7	110	A/A	G06
13-017-32	107	A/A	H06
Controls from the INRA's Walnut Germplasm Collection
Accession Affymetrix® ID	Budbreak date	KASP genotyping	Plate well
a550817-4357013-050119-828_A10.CEL	110	A/A	A07
a550817-4357013-050119-828_A12.CEL	113	A/A	B07
a550817-4357013-050119-828_B03.CEL	110.5	A/A	C07
a550817-4357013-050119-828_C02.CEL	72	C/A	D07
a550817-4357013-050119-828_C09.CEL	73.5	C/A	E07
a550817-4357013-050119-828_D04.CEL	72.5	C/A	F07
a550817-4357013-050119-828_F02.CEL	70.5	C/C	G07
NTC	-	NTC	H07
