# Supplementary material for: Association and linkage mapping to unravel genetic architecture of phenological traits and lateral bearing in Persian walnut (Juglans regia L.)
Source: BMC Genomics. 2020 Mar 4;21:203. doi: 10.1186/s12864-020-6616-y (PMC7057608; doi:10.1186/s12864-020-6616-y)
Supplement: Supplementary file 5 — Additional file 5: Table S5. Walnut trait ontology. [file 12864_2020_6616_MOESM5_ESM.xlsx]

## Sheet: S5 Table - W. trait ontology
S5 Table. Walnut trait ontology
Trait name	Trait synonyms	Reference	Trait class	Trait description	Entity	Attribute	Method description	Scale name	Scale class	Lower limit	Upper limit	Category 1	Category 2	Category 3	Category 4	Category 5	Category 6	Category 7	Category 8	Category 9
Location of fruit buds	Fruit bearing type, Bearing habit, Fruiting habit	Standard for INRAE	Agronomical	Predominant location of fruit buds on the shoots	Tree	Fruit buds	Estimation of predominant location of fruit buds on the shoots	1-9 Location of fruit buds scale	Ordinal	1	9	1= European type	2= European to intermediate type	3= Intermediate type	4= Intermediate to US- type	5= US- type	6= US- to US+ type	7= US+ type	8= US+ to Ukrainian type	9= Ukrainian type
Date of bud break	Budbreak date	Descriptors for walnuts, IPGRI, 1994, 6.1.2, adapted for unit	Phenological	When over 50% of terminal buds have enlarged and bud scales have split exposing the green of the leaves inside	Bud	Stage	Estimation of the stage when over 50% of terminal buds have enlarged and bud scales have split exposing the green of the leaves inside	Julian days of the year of evaluation	Time	-	-	-	-	-	-	-	-	-	-	-
First male bloom date	Beginning male flowering date	Descriptors for walnuts, IPGRI, 1994, 6.1.3, adapted for unit	Phenological	When initial pollen shedding occurs	Male flower	Stage	Estimation of the stage when initial pollen shedding occurs	Julian days of the year of evaluation	Time	-	-	-	-	-	-	-	-	-	-	-
Peak male bloom date	Full male flowering date	Descriptors for walnuts, IPGRI, 1994, 6.1.4, adapted for unit	Phenological	When maximum pollen shedding occurs	Male flower	Stage	Estimation of the stage when maximum pollen shedding occurs	Julian days of the year of evaluation	Time	-	-	-	-	-	-	-	-	-	-	-
Late male bloom date	End male flowering date	Descriptors for walnuts, IPGRI, 1994, 6.1.5, adapted for unit	Phenological	When late pollen shedding occurs	Male flower	Stage	Estimation of the stage when late pollen shedding occurs	Julian days of the year of evaluation	Time	-	-	-	-	-	-	-	-	-	-	-
Male bloom duration	-	Standard for INRAE	Phenological	Computation with last male bloom date - first male bloom date	Male flower	Duration	Computation with last male bloom date - first male bloom date	Day	Duration	-	-	-	-	-	-	-	-	-	-	-
Dichogamy	Heterodichogamy	Descriptors for walnuts, IPGRI, 1994, 6.4.1, adapted by INRAE	Phenological	Overlapping of male and female bloom dates	Both male and female flowers	Duration	Computation with peak male bloom date - peak female bloom date	1-9 Dichogamy scale	Ordinal	1	9	1= Very protandrous (< -10 days)	-	3= Protandrous (-10 to -4 days)	-	5= Homogamous (-3 to +3 days)	-	7= Protogynous (+4 to +10 days)	-	9= Very protogynous (> +10 days)
First female bloom date	Beginning female flowering date	Descriptors for walnuts, IPGRI, 1994, 6.1.6, adapted for unit	Phenological	When initial pistillate flower receptivity	Female flower	Stage	Estimation of the stage when initial pistillate flower receptivity occurs	Julian days of the year of evaluation	Time	-	-	-	-	-	-	-	-	-	-	-
Peak female bloom date	Full female flowering date	Descriptors for walnuts, IPGRI, 1994, 6.1.7, adapted for unit	Phenological	When maximum pistillate flower receptivity	Female flower	Stage	Estimation of the stage when maximum pistillate flower receptivity occurs	Julian days of the year of evaluation	Time	-	-	-	-	-	-	-	-	-	-	-
Last female bloom date	End female flowering date	Descriptors for walnuts, IPGRI, 1994, 6.1.8, adapted for unit	Phenological	When late pistillate flower receptivity	Female flower	Stage	Estimation of the stage when late pistillate flower recpetivity occurs	Julian days of the year of evaluation	Time	-	-	-	-	-	-	-	-	-	-	-
Female bloom duration	-	Standard for INRAE	Phenological	Computation with last female bloom date - first female bloom date	Female flower	Duration	Computation with last female bloom date - first female bloom date	Day	Duration	-	-	-	-	-	-	-	-	-	-	-
