# Supplementary material for: Association and linkage mapping to unravel genetic architecture of phenological traits and lateral bearing in Persian walnut (Juglans regia L.)
Source: BMC Genomics. 2020 Mar 4;21:203. doi: 10.1186/s12864-020-6616-y (PMC7057608; doi:10.1186/s12864-020-6616-y)
Supplement: Supplementary file 6 — Additional file 6: Table S6. Phenotypic raw dataset of the GWAS panel. [file 12864_2020_6616_MOESM6_ESM.xlsx]

## Sheet: S6 Table - Phenotypic data GWAS
S6 Table. Phenotypic raw dataset of the GWAS panel
Accession Affymetrix® ID	Bearing habit	Budbreak date		Beginning female flowering date		Full female flowering date		End female flowering date		Female bloom duration		Heterodichogamy		Beginning male flowering date		Full male flowering date		End male flowering date		Male bloom duration
	2019	2018	2019	2018	2019	2018	2019	2018	2019	2018	2019	2018	2019	2018	2019	2018	2019	2018	2019	2018	2019
a550817-4357013-050119-827_A02.CEL	NA	NA	NA	NA	NA	NA	NA	NA	NA	NA	NA	NA	NA	NA	NA	NA	NA	NA	NA	NA	NA
a550817-4357013-050119-827_A03.CEL	NA	109	NA	127	NA	134	NA	143	NA	16	NA	1	NA	113	NA	116	NA	121	NA	8	NA
a550817-4357013-050119-827_A04.CEL	NA	93	NA	109	NA	113	NA	124	NA	15	NA	3	NA	106	NA	108	NA	110	NA	4	NA
a550817-4357013-050119-827_A05.CEL	NA	105	NA	124	NA	131	NA	140	NA	16	NA	1	NA	111	NA	113	NA	115	NA	4	NA
a550817-4357013-050119-827_A06.CEL	NA	94	NA	111	NA	121	NA	129	NA	18	NA	1	NA	106	NA	108	NA	112	NA	6	NA
a550817-4357013-050119-827_A07.CEL	NA	101	NA	116	NA	124	NA	133	NA	17	NA	1	NA	106	NA	108	NA	111	NA	5	NA
a550817-4357013-050119-827_A08.CEL	NA	94	NA	111	NA	116	NA	121	NA	10	NA	3	NA	105	NA	108	NA	111	NA	6	NA
a550817-4357013-050119-827_A09.CEL	NA	92	NA	110	NA	113	NA	120	NA	10	NA	3	NA	105	NA	107	NA	110	NA	5	NA
a550817-4357013-050119-827_A10.CEL	NA	98	NA	110	NA	121	NA	133	NA	23	NA	1	NA	106	NA	108	NA	113	NA	7	NA
a550817-4357013-050119-827_A11.CEL	NA	95	NA	121	NA	126	NA	133	NA	12	NA	1	NA	107	NA	108	NA	109	NA	2	NA
a550817-4357013-050119-828_A02.CEL	7	NA	NA	NA	NA	NA	NA	NA	NA	NA	NA	NA	NA	NA	NA	NA	NA	NA	NA	NA	NA
a550817-4357013-050119-828_A03.CEL	7	NA	NA	NA	NA	NA	NA	NA	NA	NA	NA	NA	NA	NA	NA	NA	NA	NA	NA	NA	NA
a550817-4357013-050119-828_A04.CEL	5	NA	NA	NA	NA	NA	NA	NA	NA	NA	NA	NA	NA	NA	NA	NA	NA	NA	NA	NA	NA
a550817-4357013-050119-828_A05.CEL	7	NA	NA	NA	NA	NA	NA	NA	NA	NA	NA	NA	NA	NA	NA	NA	NA	NA	NA	NA	NA
a550817-4357013-050119-828_A06.CEL	5	NA	NA	NA	NA	NA	NA	NA	NA	NA	NA	NA	NA	NA	NA	NA	NA	NA	NA	NA	NA
a550817-4357013-050119-828_A07.CEL	2	107	100	124	123	128	130	132	137	8	14	3	1	118	110	121	113	124	119	6	9
a550817-4357013-050119-828_A08.CEL	2	114	98	124	123	135	130	142	140	18	17	1	3	118	119	121	123	124	129	6	10
a550817-4357013-050119-828_A09.CEL	3	105	100	126	123	128	128	139	133	13	10	1	1	111	111	115	116	121	122	10	11
a550817-4357013-050119-828_A10.CEL	1	112	108	124	130	131	133	137	137	13	7	7	5	130	132	137	136	139	142	9	10
a550817-4357013-050119-828_A11.CEL	1	105	93	112	113	117	119	123	123	11	10	7	7	121	123	124	126	126	130	5	7
a550817-4357013-050119-828_A12.CEL	1	112	114	124	133	131	137	137	141	13	8	5	5	125	133	128	137	132	141	7	8
a550817-4357013-050119-828_B01.CEL	1	105	102	124	126	131	133	137	139	13	13	1	1	114	111	115	116	123	122	9	11
a550817-4357013-050119-828_B02.CEL	2	103	97	123	126	128	130	135	135	12	9	1	1	110	110	112	114	114	122	4	12
a550817-4357013-050119-828_B03.CEL	1	113	108	137	136	142	140	146	147	9	11	3	1	130	123	135	129	138	136	8	13
a550817-4357013-050119-828_B04.CEL	3	98	88	112	116	115	126	121	133	9	17	3	1	106	104	108	107	110	109	4	5
a550817-4357013-050119-828_B05.CEL	2	112	118	132	137	137	140	142	149	10	12	1	3	118	130	121	136	124	140	6	10
a550817-4357013-050119-828_B06.CEL	1	105	100	123	123	128	128	133	135	10	12	3	1	110	110	121	116	124	123	14	13
a550817-4357013-050119-828_B07.CEL	2	104	94	125	119	132	126	142	133	17	14	1	1	110	105	115	108	124	111	14	6
a550817-4357013-050119-828_B08.CEL	3	106	97	118	119	121	127	135	135	17	16	3	1	110	102	115	106	121	110	11	8
a550817-4357013-050119-828_B09.CEL	5	84	91	110	116	112	123	118	128	8	12	3	1	103	101	105	105	107	109	4	8
a550817-4357013-050119-828_B10.CEL	1	92	86	112	119	117	126	121	133	9	14	3	1	107	106	110	110	111	114	4	8
a550817-4357013-050119-828_B11.CEL	5	91	85	110	113	112	118	121	124	11	11	5	1	106	105	110	107	111	112	5	7
a550817-4357013-050119-828_B12.CEL	3	102	98	115	123	124	132	131	137	16	14	1	1	110	106	112	110	118	113	8	7
a550817-4357013-050119-828_C01.CEL	7	95	88	110	113	115	120	123	128	13	15	3	1	103	102	105	106	107	110	4	8
a550817-4357013-050119-828_C02.CEL	6	75	69	103	98	107	104	110	112	7	14	3	3	102	92	103	98	104	102	2	10
a550817-4357013-050119-828_C03.CEL	5	80	76	108	101	110	108	111	113	3	12	3	3	103	98	104	100	105	103	2	5
a550817-4357013-050119-828_C04.CEL	4	103	90	121	119	124	123	128	128	7	9	1	1	110	106	112	110	115	115	5	9
a550817-4357013-050119-828_C05.CEL	4	103	100	124	127	131	133	142	142	18	15	1	1	113	110	116	116	121	120	8	10
a550817-4357013-050119-828_C06.CEL	2	103	106	128	129	132	136	139	142	11	13	1	1	113	111	116	117	118	122	5	11
a550817-4357013-050119-828_C07.CEL	1	103	104	121	116	124	120	127	127	6	11	7	7	124	122	128	126	133	131	9	9
a550817-4357013-050119-828_C08.CEL	6	93	88	112	115	121	119	128	126	16	11	1	1	103	102	105	106	108	110	5	8
a550817-4357013-050119-828_C09.CEL	5	78	69	105	100	110	104	115	110	10	10	3	1	101	88	103	91	104	97	3	9
a550817-4357013-050119-828_C10.CEL	4	89	85	108	113	110	116	115	121	7	8	3	1	102	102	104	104	106	109	4	7
a550817-4357013-050119-828_C11.CEL	6	89	82	109	113	112	116	118	121	9	8	3	1	102	101	104	103	106	106	4	5
a550817-4357013-050119-828_C12.CEL	3	93	90	112	119	115	125	124	132	12	13	3	1	106	104	108	108	110	113	4	9
a550817-4357013-050119-828_D01.CEL	4	99	90	118	120	124	127	132	135	14	15	1	1	109	102	112	106	115	110	6	8
a550817-4357013-050119-828_D02.CEL	3	94	91	108	110	112	116	123	122	15	12	5	5	109	110	112	114	115	119	6	9
a550817-4357013-050119-828_D03.CEL	1	105	98	124	120	128	127	138	136	14	16	1	1	113	110	117	116	124	122	11	12
a550817-4357013-050119-828_D04.CEL	6	75	70	103	102	107	106	112	113	9	11	3	1	102	88	103	92	104	101	2	13
a550817-4357013-050119-828_D05.CEL	7	77	75	97	91	103	97	108	104	11	13	7	7	106	104	109	107	112	113	6	9
a550817-4357013-050119-828_D06.CEL	5	84	84	105	102	110	110	115	118	10	16	3	3	102	98	103	100	104	106	2	8
a550817-4357013-050119-828_D07.CEL	6	94	91	112	119	115	123	131	130	19	11	3	1	106	106	108	110	110	118	4	12
a550817-4357013-050119-828_D08.CEL	6	89	84	103	93	105	100	115	109	12	16	7	7	107	105	110	110	113	113	6	8
a550817-4357013-050119-828_D09.CEL	3	101	98	110	118	112	123	123	129	13	11	5	1	110	106	112	108	115	113	5	7
a550817-4357013-050119-828_D10.CEL	7	105	101	128	130	135	134	144	140	16	10	1	1	113	114	117	118	123	123	10	9
a550817-4357013-050119-828_D11.CEL	7	91	88	118	116	121	120	132	125	14	9	1	1	106	99	108	102	112	109	6	10
a550817-4357013-050119-828_F01.CEL	1	108	104	124	130	128	135	135	142	11	12	3	1	118	116	121	120	124	123	6	7
a550817-4357013-050119-828_F02.CEL	5	72	69	99	102	101	109	108	115	9	13	7	1	106	95	107	97	108	102	2	7
a550817-4357013-050119-828_G07.CEL	3	88	84	102	101	104	106	107	112	5	11	7	7	106	110	108	113	110	116	4	6
a550817-4357013-050119-828_G08.CEL	5	79	77	96	88	98	95	105	102	9	14	7	7	106	100	108	104	112	109	6	9
a550817-4357013-050119-828_G09.CEL	7	92	93	102	110	105	114	116	121	14	11	7	7	110	116	112	119	115	126	5	10
a550817-4357013-050119-828_G10.CEL	5	77	66	103	99	105	106	108	112	5	13	5	1	106	85	107	91	110	100	4	15
a550817-4357013-050119-828_G11.CEL	4	92	86	110	110	112	113	121	118	11	8	3	3	103	102	105	106	108	110	5	8
a550817-4357013-050119-828_G12.CEL	4	92	87	110	112	112	116	115	121	5	9	3	3	106	102	108	106	110	110	4	8
a550817-4357013-050119-828_H01.CEL	7	92	88	113	116	121	121	128	128	15	12	1	1	105	104	108	106	110	110	5	6
a550817-4357013-050119-828_H02.CEL	5	103	94	121	119	128	123	135	130	14	11	1	1	110	102	112	107	116	115	6	13
a550817-4357013-050119-828_H03.CEL	3	105	106	124	134	131	139	138	142	14	8	3	3	113	125	121	133	128	137	15	12
a550817-4357013-050119-828_H04.CEL	7	115	128	124	141	131	144	138	148	14	7	7	5	131	140	135	144	142	148	11	8
a550817-4357013-050119-828_H05.CEL	2	77	79	105	102	108	108	112	113	7	11	3	1	99	91	103	96	104	102	5	11
a550817-4357013-050119-828_H06.CEL	8	92	86	100	102	101	108	108	113	8	11	7	7	106	106	108	113	110	119	4	13
a550817-4357013-050119-828_H07.CEL	8	88	74	108	102	110	106	115	110	7	8	3	1	103	88	105	91	108	101	5	13
a550817-4357013-050119-828_H08.CEL	8	81	80	103	100	105	106	115	113	12	13	5	5	106	104	108	108	110	113	4	9
a550817-4357013-050119-828_H09.CEL	8	88	76	105	106	110	114	121	119	16	13	3	1	103	95	105	100	107	104	4	9
a550817-4357013-050119-828_H10.CEL	8	92	81	103	95	105	102	110	108	7	13	7	9	107	110	110	113	113	118	6	8
a550817-4357013-050119-828_H11.CEL	3	89	86	110	110	112	116	121	121	11	11	3	1	102	102	103	104	106	110	4	8
a550817-4357013-050119-828_H12.CEL	3	84	81	100	95	101	102	106	107	6	12	7	7	106	104	109	108	110	115	4	11
a550817-4357013-050119-829_A02.CEL	5	77	72	107	95	109	104	117	112	10	17	3	1	101	88	103	91	106	101	5	13
a550817-4357013-050119-829_A03.CEL	8	80	72	97	88	108	92	110	102	13	14	5	9	106	104	108	108	110	111	4	7
a550817-4357013-050119-829_A04.CEL	8	84	81	99	98	101	104	105	110	6	12	7	7	105	102	108	108	110	113	5	11
a550817-4357013-050119-829_A05.CEL	5	80	76	106	101	108	103	112	108	6	7	5	3	102	91	105	95	108	102	6	11
a550817-4357013-050119-829_A06.CEL	3	77	69	103	101	105	106	108	110	5	9	5	1	101	91	103	95	104	102	3	11
a550817-4357013-050119-829_A07.CEL	5	95	88	115	116	118	123	121	128	6	12	3	1	107	102	110	106	112	110	5	8
a550817-4357013-050119-829_A08.CEL	8	86	80	102	91	104	98	108	109	6	18	7	7	106	105	110	108	111	113	5	8
a550817-4357013-050119-829_A09.CEL	8	92	87	106	113	108	116	112	122	6	9	5	3	106	102	108	106	110	110	4	8
a550817-4357013-050119-829_A10.CEL	9	88	77	110	102	112	106	124	113	14	11	3	3	103	97	105	100	106	106	3	9
a550817-4357013-050119-829_A11.CEL	NA	92	86	109	114	112	120	124	126	15	12	5	1	110	102	115	106	118	110	8	8
a550817-4357013-050119-829_A12.CEL	NA	112	104	131	133	135	139	142	144	11	11	5	3	131	128	135	133	142	140	11	12
a550817-4357013-050119-829_B01.CEL	8	86	81	97	95	103	101	108	110	11	15	7	7	106	106	107	109	110	112	4	6
a550817-4357013-050119-829_B02.CEL	5	80	76	99	91	101	97	105	104	6	13	7	7	105	99	108	102	110	108	5	9
a550817-4357013-050119-829_B03.CEL	4	88	77	109	106	112	112	128	118	19	12	3	1	102	91	104	95	105	102	3	11
a550817-4357013-050119-829_B04.CEL	4	84	86	99	102	101	108	109	118	10	16	7	5	106	102	110	107	111	114	5	12
a550817-4357013-050119-829_B05.CEL	4	77	79	103	98	105	106	110	112	7	14	5	5	106	102	108	106	111	113	5	11
a550817-4357013-050119-829_B06.CEL	4	77	81	103	102	105	106	110	112	7	10	7	5	106	102	110	107	111	113	5	11
a550817-4357013-050119-829_B07.CEL	4	84	81	110	110	112	114	121	125	11	15	3	1	103	100	105	103	107	106	4	6
a550817-4357013-050119-829_B08.CEL	3	84	77	96	95	98	101	105	106	9	11	7	5	105	102	107	104	110	110	5	8
a550817-4357013-050119-829_B09.CEL	6	84	83	109	110	112	114	121	125	12	15	3	3	103	102	104	104	105	110	2	8
a550817-4357013-050119-829_B10.CEL	5	84	81	105	106	110	110	118	118	13	12	3	3	103	96	104	100	105	103	2	7
a550817-4357013-050119-829_B11.CEL	3	77	72	96	95	98	100	105	103	9	8	7	5	102	98	103	101	104	103	2	5
a550817-4357013-050119-829_B12.CEL	5	84	77	105	108	108	113	110	119	5	11	3	1	102	88	103	93	104	100	2	12
a550817-4357013-050119-829_C01.CEL	3	88	86	110	114	112	120	121	126	11	12	3	1	106	102	107	106	110	110	4	8
a550817-4357013-050119-829_C02.CEL	4	84	81	105	104	108	110	110	114	5	10	3	1	101	95	103	98	104	102	3	7
a550817-4357013-050119-829_C03.CEL	5	88	91	110	114	112	119	121	126	11	12	3	1	103	102	105	106	108	110	5	8
a550817-4357013-050119-829_C04.CEL	8	88	84	103	101	105	106	110	111	7	10	5	5	106	104	108	108	112	113	6	9
a550817-4357013-050119-829_C05.CEL	8	82	79	105	106	109	110	111	114	6	8	3	3	103	97	104	100	105	103	2	6
a550817-4357013-050119-829_C06.CEL	8	92	88	108	106	111	110	117	113	9	7	7	5	110	105	115	110	118	116	8	11
a550817-4357013-050119-829_C07.CEL	9	92	86	103	102	105	106	110	113	7	11	7	7	106	109	112	113	115	118	9	9
a550817-4357013-050119-829_C08.CEL	8	92	86	105	102	108	106	110	113	5	11	5	7	107	106	108	110	110	113	3	7
a550817-4357013-050119-829_C09.CEL	8	80	77	102	94	103	98	105	106	3	12	7	9	107	106	110	110	111	115	4	9
a550817-4357013-050119-829_C10.CEL	9	80	76	99	88	101	95	108	102	9	14	7	7	107	100	108	103	110	108	3	8
a550817-4357013-050119-829_C11.CEL	6	84	81	110	113	115	118	121	125	11	12	3	1	103	91	105	98	110	102	7	11
a550817-4357013-050119-829_D01.CEL	NA	103	93	110	113	112	118	128	123	18	10	5	NA	110	NA	115	NA	130	NA	20	NA
a550817-4357013-050119-829_D02.CEL	4	92	84	109	102	111	109	112	113	3	11	5	5	106	106	110	110	112	115	6	9
a550817-4357013-050119-829_D03.CEL	7	77	78	103	95	105	99	110	106	7	11	7	7	106	102	110	107	112	110	6	8
a550817-4357013-050119-829_D04.CEL	7	88	83	99	96	101	102	107	110	8	14	7	7	106	104	110	108	117	114	11	10
a550817-4357013-050119-829_D05.CEL	8	84	79	106	106	108	110	112	113	6	7	5	1	103	91	105	98	108	102	5	11
a550817-4357013-050119-829_D06.CEL	1	112	118	137	137	142	141	149	149	12	12	3	1	124	123	132	129	142	136	18	13
a550817-4357013-050119-829_D07.CEL	3	98	91	113	116	118	120	124	127	11	11	3	3	110	106	112	110	115	116	5	10
a550817-4357013-050119-829_D08.CEL	5	95	90	113	116	118	119	128	127	15	11	3	3	106	106	110	110	115	116	9	10
a550817-4357013-050119-829_D09.CEL	3	108	113	128	137	135	140	145	146	17	9	5	3	121	127	135	135	142	142	21	15
a550817-4357013-050119-829_D10.CEL	1	105	104	123	126	128	132	139	139	16	13	3	1	115	116	124	120	130	130	15	14
a550817-4357013-050119-829_D11.CEL	3	105	104	120	126	121	132	143	139	23	13	5	1	114	116	118	120	123	130	9	14
a550817-4357013-050119-829_D12.CEL	5	100	91	114	116	121	120	128	126	14	10	3	3	110	110	112	112	114	116	4	6
a550817-4357013-050119-829_E01.CEL	5	88	81	110	102	112	109	121	118	11	16	3	3	103	93	104	99	107	106	4	13
a550817-4357013-050119-829_E02.CEL	7	94	91	112	116	121	121	128	129	16	13	1	1	104	104	108	107	112	110	8	6
a550817-4357013-050119-829_E03.CEL	1	115	122	132	139	137	142	142	149	10	10	7	5	137	140	142	144	145	149	8	9
a550817-4357013-050119-829_E04.CEL	2	94	90	108	113	113	118	128	123	20	10	3	1	106	104	107	107	108	113	2	9
a550817-4357013-050119-829_E05.CEL	4	92	88	110	110	112	116	121	121	11	11	3	3	106	105	108	107	112	110	6	5
a550817-4357013-050119-829_E06.CEL	3	90	81	103	99	105	106	110	113	7	14	7	5	107	104	110	108	113	112	6	8
a550817-4357013-050119-829_E07.CEL	3	77	77	99	93	101	100	110	110	11	17	7	7	105	106	107	108	110	112	5	6
a550817-4357013-050119-829_E08.CEL	3	75	69	96	86	98	91	110	99	14	13	7	7	105	92	107	98	110	102	5	10
a550817-4357013-050119-829_E09.CEL	8	88	83	99	98	103	106	110	113	11	15	9	5	110	104	114	108	117	113	7	9
a550817-4357013-050119-829_E10.CEL	4	90	83	103	102	108	106	112	110	9	8	5	5	106	104	108	108	112	110	6	6
a550817-4357013-050119-829_E11.CEL	3	112	118	131	137	138	140	145	146	14	9	1	1	118	116	121	122	133	132	15	16
a550817-4357013-050119-829_E12.CEL	3	88	86	108	113	112	116	121	125	13	12	3	1	103	101	104	103	105	110	2	9
a550817-4357013-050119-829_F01.CEL	3	77	79	110	110	112	112	118	119	8	9	3	1	102	97	103	99	104	102	2	5
a550817-4357013-050119-829_F02.CEL	2	110	110	135	137	142	140	146	146	11	9	1	1	118	119	121	124	128	132	10	13
a550817-4357013-050119-829_F03.CEL	4	101	97	110	113	115	116	121	125	11	12	7	9	111	119	119	128	128	132	17	13
a550817-4357013-050119-829_F04.CEL	2	84	83	110	110	112	112	118	119	8	9	3	3	103	102	105	104	108	106	5	4
a550817-4357013-050119-829_F05.CEL	2	88	79	103	95	105	98	113	103	10	8	7	7	103	102	110	106	111	110	8	8
a550817-4357013-050119-829_F06.CEL	5	110	109	131	133	139	137	148	142	17	9	1	3	121	123	128	127	135	133	14	10
a550817-4357013-050119-829_F07.CEL	5	103	99	121	123	128	128	135	134	14	11	3	3	115	116	118	118	124	123	9	7
a550817-4357013-050119-829_F08.CEL	5	88	80	108	103	112	113	124	119	16	16	3	1	103	95	104	99	105	106	2	11
a550817-4357013-050119-829_F09.CEL	3	115	118	142	137	147	143	153	145	11	8	1	1	121	124	128	129	135	136	14	12
a550817-4357013-050119-829_F10.CEL	5	79	79	109	110	112	114	121	120	12	10	3	1	101	91	103	97	106	102	5	11
a550817-4357013-050119-829_F11.CEL	8	77	69	96	88	98	91	105	97	9	9	7	7	106	91	108	97	110	102	4	11
a550817-4357013-050119-829_F12.CEL	3	94	86	109	102	112	106	121	115	12	13	7	5	110	104	117	109	128	117	18	13
a550817-4357013-050119-829_G01.CEL	3	79	77	97	91	101	97	105	104	8	13	7	7	107	101	110	104	111	110	4	9
a550817-4357013-050119-829_G02.CEL	5	95	87	109	113	112	116	121	122	12	9	3	1	107	102	108	104	110	110	3	8
a550817-4357013-050119-829_G03.CEL	2	73	57	90	78	95	87	103	97	13	19	7	7	101	85	103	91	105	98	4	13
a550817-4357013-050119-829_G04.CEL	5	77	74	105	108	108	113	112	118	7	10	3	1	101	91	103	97	104	102	3	11
a550817-4357013-050119-829_G05.CEL	6	94	86	103	106	108	108	118	111	15	5	5	5	107	106	110	110	113	115	6	9
a550817-4357013-050119-829_G06.CEL	4	77	72	108	106	110	109	112	113	4	7	3	NA	102	NA	103	NA	104	NA	2	NA
a550817-4357013-050119-829_G07.CEL	5	84	83	103	99	105	105	112	113	9	14	5	5	106	107	108	107	112	112	6	5
a550817-4357013-050119-829_G08.CEL	5	94	91	114	119	121	125	131	132	17	13	1	1	106	101	108	104	112	110	6	9
a550817-4357013-050119-829_G09.CEL	3	112	115	131	133	135	140	142	146	11	13	3	3	115	129	128	133	139	140	24	11
a550817-4357013-050119-829_G10.CEL	5	88	81	110	110	112	114	115	122	5	12	3	3	103	104	105	107	107	110	4	6
a550817-4357013-050119-829_G11.CEL	6	88	91	112	116	115	122	121	132	9	16	3	1	106	104	108	109	110	116	4	12
a550817-4357013-050119-829_G12.CEL	6	92	86	110	110	112	118	128	126	18	16	3	1	106	101	108	104	112	108	6	7
a550817-4357013-050119-829_H01.CEL	5	84	83	110	110	112	114	115	121	5	11	3	1	103	98	105	102	108	106	5	8
a550817-4357013-050119-829_H02.CEL	5	80	83	110	108	112	112	115	116	5	8	3	3	102	97	104	102	105	106	3	9
a550817-4357013-050119-829_H03.CEL	NA	103	NA	NA	NA	NA	NA	NA	NA	NA	NA	NA	NA	NA	NA	NA	NA	NA	NA	NA	NA
a550817-4357013-050119-829_H04.CEL	NA	99	NA	NA	NA	NA	NA	NA	NA	NA	NA	NA	NA	NA	NA	NA	NA	NA	NA	NA	NA
a550817-4357013-050119-829_H05.CEL	NA	98	NA	NA	NA	NA	NA	NA	NA	NA	NA	NA	NA	NA	NA	NA	NA	NA	NA	NA	NA
a550817-4357013-050119-829_H06.CEL	NA	103	NA	NA	NA	NA	NA	NA	NA	NA	NA	NA	NA	NA	NA	NA	NA	NA	NA	NA	NA
a550817-4357013-050119-829_H07.CEL	NA	NA	NA	NA	NA	NA	NA	NA	NA	NA	NA	NA	NA	NA	NA	NA	NA	NA	NA	NA	NA
a550817-4357013-050119-829_H08.CEL	NA	109	NA	126	NA	134	NA	144	NA	18	NA	1	NA	115	NA	118	NA	123	NA	8	NA
a550817-4357013-050119-829_H09.CEL	NA	NA	NA	NA	NA	NA	NA	NA	NA	NA	NA	NA	NA	NA	NA	NA	NA	NA	NA	NA	NA
a550817-4357013-050119-829_H10.CEL	NA	NA	NA	NA	NA	NA	NA	NA	NA	NA	NA	NA	NA	NA	NA	NA	NA	NA	NA	NA	NA
a550817-4357013-050119-829_H11.CEL	NA	NA	NA	NA	NA	NA	NA	NA	NA	NA	NA	NA	NA	NA	NA	NA	NA	NA	NA	NA	NA
a550817-4357013-050119-829_H12.CEL	NA	NA	NA	NA	NA	NA	NA	NA	NA	NA	NA	NA	NA	NA	NA	NA	NA	NA	NA	NA	NA
Date and duration traits are in Julian days
Bearing habit and heterodichogamy are categorical traits from 1 to 9
