# Supplementary material for: Association and linkage mapping to unravel genetic architecture of phenological traits and lateral bearing in Persian walnut (Juglans regia L.)
Source: BMC Genomics. 2020 Mar 4;21:203. doi: 10.1186/s12864-020-6616-y (PMC7057608; doi:10.1186/s12864-020-6616-y)
Supplement: Supplementary file 7 — Additional file 7: Table S7. Phenotypic raw dataset of the F1 progeny. [file 12864_2020_6616_MOESM7_ESM.xlsx]

## Sheet: S7 Table - Phenotypic data F1
S7 Table. Phenotypic raw dataset of the F1 progeny
Accession Affymetrix® ID		Budbreak date		Beginning female flowering date		Full female flowering date		End female flowering date		Female bloom duration		Heterodichogamy		Beginning male flowering date		Full male flowering date		End male flowering date		Male bloom duration
	INRA ID	2018	2019	2018	2019	2018	2019	2018	2019	2018	2019	2018	2019	2018	2019	2018	2019	2018	2019	2018	2019
a550817-4357013-050119-827_A12.CEL	H 126-41	101	99	124	123	128	127	135	133	11	10	1	1	110	110	115	114	123	121	13	11
a550817-4357013-050119-827_B01.CEL	H 126-40	95	95	112	119	118	125	128	130	16	11	3	1	106	106	108	110	110	119	4	13
a550817-4357013-050119-827_B02.CEL	H 126-39	103	93	115	119	124	126	131	132	16	13	1	1	110	109	112	112	118	116	8	7
a550817-4357013-050119-827_B03.CEL	H 126-38	92	88	108	116	112	121	115	126	7	10	3	1	103	104	105	107	107	110	4	6
a550817-4357013-050119-827_B04.CEL	H 126-37	92	88	108	114	110	119	112	126	4	12	3	1	103	102	105	106	107	110	4	8
a550817-4357013-050119-827_B05.CEL	H 126-36	105	102	121	128	128	132	135	137	14	9	1	1	110	110	112	119	120	125	10	15
a550817-4357013-050119-827_B06.CEL	H 126-35	95	90	110	116	112	121	124	130	14	14	5	1	110	105	113	110	118	114	8	9
a550817-4357013-050119-827_B07.CEL	H 126-34	94	87	112	116	115	123	121	132	9	16	3	1	103	102	105	108	108	113	5	11
a550817-4357013-050119-827_B08.CEL	H 126-33	90	83	108	110	112	116	118	119	10	9	3	1	103	99	104	102	105	108	2	9
a550817-4357013-050119-827_B09.CEL	H 126-32	92	87	112	114	115	119	121	126	9	12	3	1	103	104	105	108	108	115	5	11
a550817-4357013-050119-827_B10.CEL	H 126-31	93	91	112	116	121	121	128	129	16	13	1	1	106	106	108	110	112	116	6	10
a550817-4357013-050119-827_B11.CEL	H 126-30	90	83	108	110	112	114	118	119	10	9	3	1	103	102	104	105	107	110	4	8
a550817-4357013-050119-827_B12.CEL	H 126-29	92	87	112	116	121	128	124	130	12	14	1	1	106	103	109	106	112	110	6	7
a550817-4357013-050119-827_C01.CEL	H 126-28	92	88	110	114	112	119	121	126	11	12	3	1	106	104	108	108	110	114	4	10
a550817-4357013-050119-827_C02.CEL	H 126-26	92	87	108	114	112	119	121	126	13	12	3	1	103	104	104	108	107	113	4	9
a550817-4357013-050119-827_C03.CEL	H 126-25	93	91	106	116	112	119	118	126	12	10	3	1	106	103	108	106	113	110	7	7
a550817-4357013-050119-827_C04.CEL	H 126-24	90	83	108	108	112	114	115	119	7	11	3	1	103	98	104	100	107	105	4	7
a550817-4357013-050119-827_C05.CEL	H 126-19	92	90	110	113	112	117	118	123	8	10	3	1	105	103	106	106	110	109	5	6
a550817-4357013-050119-827_C06.CEL	H 126-20	90	81	108	106	110	113	112	119	4	13	3	1	103	95	104	100	107	104	4	9
a550817-4357013-050119-827_C07.CEL	H 126-21	92	87	108	113	112	119	118	126	10	13	3	1	103	103	105	106	108	112	5	9
a550817-4357013-050119-827_C08.CEL	H 126-22	92	91	108	110	112	116	118	123	10	13	3	3	103	103	105	106	108	112	5	9
a550817-4357013-050119-827_C09.CEL	H 126-23	92	88	110	113	112	116	118	126	8	13	3	3	103	100	104	106	105	110	2	10
a550817-4357013-050119-827_C10.CEL	H 126-56	94	88	112	116	115	119	128	126	16	10	3	1	106	102	107	106	110	110	4	8
a550817-4357013-050119-827_C11.CEL	H 126-54	90	76	108	102	112	110	114	116	6	14	3	1	102	88	104	95	107	102	5	14
a550817-4357013-050119-827_D01.CEL	H 126-52	94	88	112	112	115	116	121	119	9	7	3	1	103	95	105	100	108	106	5	11
a550817-4357013-050119-827_D02.CEL	H 126-51	92	85	108	112	112	116	115	119	7	7	3	1	103	93	104	102	108	110	5	17
a550817-4357013-050119-827_D03.CEL	H 126-50	101	96	118	119	121	125	128	133	10	14	3	1	110	108	112	112	115	116	5	8
a550817-4357013-050119-827_D04.CEL	H 126-49	90	88	107	113	112	116	115	119	8	6	3	1	103	99	104	102	107	110	4	11
a550817-4357013-050119-827_D05.CEL	H 126-48	92	88	108	116	112	119	115	130	7	14	3	1	103	102	105	104	107	110	4	8
a550817-4357013-050119-827_D06.CEL	H 126-47	92	88	108	112	112	118	115	123	7	11	3	1	103	98	104	100	107	106	4	8
a550817-4357013-050119-827_D07.CEL	H 126-46	105	99	121	126	128	130	131	137	10	11	1	5	110	116	115	128	121	130	11	14
a550817-4357013-050119-827_D08.CEL	H 126-45	90	88	108	114	112	119	115	130	7	16	3	1	103	102	105	106	108	116	5	14
a550817-4357013-050119-827_D09.CEL	H 126-44	92	86	108	113	112	119	115	125	7	12	3	1	103	100	105	104	107	106	4	6
a550817-4357013-050119-827_D10.CEL	H 126-43	90	81	108	110	115	116	119	123	11	13	3	1	103	95	105	102	107	106	4	11
a550817-4357013-050119-827_D11.CEL	H 126-42	92	91	108	116	115	121	121	126	13	10	3	1	106	102	108	106	110	113	4	11
a550817-4357013-050119-827_D12.CEL	H 126-57	99	90	112	116	115	121	124	128	12	12	5	1	110	106	112	108	115	118	5	12
a550817-4357013-050119-827_E01.CEL	H 126-58	90	84	108	113	112	118	124	123	16	10	3	1	103	93	105	100	108	114	5	21
a550817-4357013-050119-827_E02.CEL	H 126-59	99	90	112	116	115	119	128	128	16	12	5	3	110	108	112	112	115	119	5	11
a550817-4357013-050119-827_E03.CEL	H 126-60	105	100	124	123	126	128	135	133	11	10	1	1	111	110	115	116	121	123	10	13
a550817-4357013-050119-827_E04.CEL	H 126-61	90	82	108	110	112	114	118	121	10	11	3	1	103	92	104	97	107	106	4	14
a550817-4357013-050119-827_E05.CEL	H 126-62	92	88	108	113	112	116	118	123	10	10	3	1	103	98	104	102	107	106	4	8
a550817-4357013-050119-827_E06.CEL	H 126-63	95	92	110	116	115	125	121	133	11	17	3	1	106	104	108	106	112	113	6	9
a550817-4357013-050119-827_E07.CEL	H 126-64	94	90	110	119	112	123	124	132	14	13	3	1	103	104	105	110	108	113	5	9
a550817-4357013-050119-827_E08.CEL	H 126-65	105	102	121	126	128	130	135	135	14	9	1	1	113	112	116	118	121	125	8	13
a550817-4357013-050119-827_E09.CEL	H 126-66	92	88	108	113	112	118	121	123	13	10	3	1	103	102	105	104	108	110	5	8
a550817-4357013-050119-827_E10.CEL	H 126-67	99	90	115	116	121	121	128	132	13	16	3	1	107	106	112	110	115	114	8	8
a550817-4357013-050119-827_E11.CEL	H 126-68	99	97	112	123	121	130	128	137	16	14	3	1	108	110	112	113	115	119	7	9
a550817-4357013-050119-827_E12.CEL	H 126-69	105	102	122	125	127	132	135	137	13	12	1	1	110	113	112	119	120	126	10	13
a550817-4357013-050119-827_F01.CEL	H 126-70	103	97	121	123	124	130	128	137	7	14	1	1	110	106	112	113	115	123	5	17
a550817-4357013-050119-827_F02.CEL	H 126-71	101	92	118	121	124	127	131	133	13	12	1	1	110	106	112	110	115	119	5	13
a550817-4357013-050119-827_F03.CEL	H 126-72	99	92	112	119	121	125	128	132	16	13	3	1	107	110	112	113	115	116	8	6
a550817-4357013-050119-827_F04.CEL	H 126-73	101	99	121	121	124	128	131	133	10	12	1	1	110	110	112	114	115	119	5	9
a550817-4357013-050119-827_F05.CEL	H 126-74	90	88	108	116	112	119	121	127	13	11	3	1	103	102	104	106	107	113	4	11
a550817-4357013-050119-827_F06.CEL	H 126-75	92	85	110	113	112	119	121	126	11	13	3	1	103	99	105	102	108	109	5	10
a550817-4357013-050119-827_F07.CEL	H 126-76	92	92	112	118	121	123	128	130	16	12	1	1	106	106	108	108	112	113	6	7
a550817-4357013-050119-827_F08.CEL	H 126-77	90	86	108	113	112	118	121	126	13	13	3	1	106	102	108	104	112	110	6	8
a550817-4357013-050119-827_F09.CEL	H 126-78	92	88	110	113	112	118	121	125	11	12	3	3	103	106	105	108	110	116	7	10
a550817-4357013-050119-827_F10.CEL	H 126-79	101	98	124	123	128	126	135	133	11	10	1	1	114	110	117	113	121	123	7	13
a550817-4357013-050119-827_F11.CEL	H 126-80	98	90	110	113	112	123	124	130	14	17	3	3	107	106	108	113	112	123	5	17
a550817-4357013-050119-827_F12.CEL	H 126-81	101	98	121	123	128	130	132	137	11	14	1	1	110	110	112	119	112	126	2	16
a550817-4357013-050119-827_G04.CEL	H 126-102	94	92	112	118	118	127	124	133	12	15	3	1	106	105	108	107	112	113	6	8
a550817-4357013-050119-827_G06.CEL	H 126-100	101	90	118	119	121	125	128	130	10	11	3	1	110	106	112	113	123	119	13	13
a550817-4357013-050119-827_G07.CEL	H 126-99	101	93	121	119	125	127	131	133	10	14	1	1	110	106	112	113	115	119	5	13
a550817-4357013-050119-827_G08.CEL	H 126-98	105	102	123	127	127	131	135	135	12	8	3	1	114	110	117	116	123	123	9	13
a550817-4357013-050119-827_G09.CEL	H 126-97	101	93	118	123	121	130	128	137	10	14	3	1	110	110	112	113	115	119	5	9
a550817-4357013-050119-827_G11.CEL	H 126-95	95	90	113	119	115	125	124	133	11	14	5	1	107	106	112	113	115	119	8	13
a550817-4357013-050119-827_G12.CEL	H 126-94	101	93	118	119	121	125	128	133	10	14	1	1	106	106	108	112	112	116	6	10
a550817-4357013-050119-827_H01.CEL	H 126-93	92	84	108	108	112	113	118	119	10	11	3	3	103	102	105	106	108	110	5	8
a550817-4357013-050119-827_H02.CEL	H 126-92	100	90	115	117	118	123	128	130	13	13	3	1	107	108	110	112	114	119	7	11
a550817-4357013-050119-827_H04.CEL	H 126-90	103	98	118	123	121	130	131	133	13	10	3	1	110	112	115	116	118	126	8	14
a550817-4357013-050119-827_H05.CEL	H 126-89	101	97	116	119	118	123	121	132	5	13	5	3	110	110	115	113	118	126	8	16
a550817-4357013-050119-827_H06.CEL	H 126-88	101	97	116	123	118	127	121	133	5	10	3	1	110	106	112	113	117	123	7	17
a550817-4357013-050119-827_H07.CEL	H 126-87	92	93	108	114	112	118	121	123	13	9	3	1	105	102	107	106	110	113	5	11
a550817-4357013-050119-827_H08.CEL	H 126-86	92	90	112	113	115	118	121	130	9	17	3	1	106	102	108	106	112	110	6	8
a550817-4357013-050119-827_H09.CEL	H 126-85	90	88	108	113	112	118	118	125	10	12	3	1	103	102	105	106	107	113	4	11
a550817-4357013-050119-827_H10.CEL	H 126-84	92	93	110	116	112	121	121	130	11	14	5	3	106	108	110	112	113	114	7	6
a550817-4357013-050119-827_H11.CEL	H 126-83	94	98	110	119	112	126	121	133	11	14	3	1	103	106	105	110	112	116	9	10
a550817-4357013-050119-827_H12.CEL	H 126-82	101	93	117	119	119	125	121	132	4	13	1	1	107	112	108	113	112	119	5	7
Date and duration traits are in Julian days
Bearing habit and heterodichogamy are categorical traits from 1 to 9
